# Supplementary material for: The splicing landscape is globally reprogrammed during male meiosis
Source: Nucleic Acids Res. 2013 Sep 12;41(22):10170–84. doi: 10.1093/nar/gkt811 (PMC3905889; doi:10.1093/nar/gkt811)
Supplement: Supplementary Data [file supp_gkt811_nar-02031-a-2013-File010.xls]

## Sheet: Supplementary File 1
Supplementary file 1:			Sequences of the oligonucleotides used in this study
Gene		Species			Primers
Add3		Mouse			Add3F 5′-CTAACCCATTCAGCCACCTC-3′
					Add3R 5′-CATCATGCATCTCGTCCTTG-3′
Ammerc1		Mouse			AMMERClF1 5′-ATGGCTCCATGAAGCAAGAG-3′
					AMMERClF2 5′-GGCCTGGAGTTTCTGCTTT-3′
					AMMMER1C1R 5′-TCCTGATTTGGTGTTCTTGATCT-3′
Ate1		Mouse			Ate1 F 5′-GCAAGGGAAATGAGGAAAGA-3′
					Ate1 R1 5′-ATTTCAGGTGCTTCCTGGTG-3′
					Ate1 R2 5′-TGAACTGAGGACTTGGTGGA-3′
Bptf		Mouse			mBptfF 5′-TTCACAGCCGATTCCAATTC-3′
					mBptfR 5′-TCAGCTGGAGTCATGGTCTTT-3′
Cd34		Mouse			CD34F 5′-GCACCACTGGTTATTTCCTGA-3′
					CD34R2 5′-TTCTGTGTCAGCCACCACAT-3′
Ezh2		Mouse			mEZH2F 5′- GCTGCACACTGCAGAAAGAT-3′
					EZH2R 5′-AATGGTCAGCAGCTCCACA-3′
Hnrnpa2b1		Mouse			hnRNPA2B1F 5′-TACGGAAGTGGACGTGGATT-3′
					hnRNPA2B1R 5′-TCCTCCCATGTTCCTGCTAC-3′
Lrrca1		Mouse			Lrrca1F 5′-CTTCCACCCATCCTCAAAAA-3′
					Lrrca1R 5′-CTCCCTTGGTGACCATCTTT-3′
Nasp		Mouse			Nasp-TF 5′-AATGGAGTGTTGGGAAATGC-3′
					Nasp-TB 5′-TTGGTGTTTCTTCAGCCTTG-3′
					Nasp-TC 5′-TGCTTTGAAGTCGGTTCAACT-3′
Nxt1		Mouse			NXT1F 5′-GAGCCTCTGGGAGGAAGAG-3′
					NXT1B 5′-TGATGCCATCTCTGGTTCTG -3′
Odf2		Mouse			ODF2F 5′-GTGGGAAGAACGGAGTAACG-3′
					ODF2R 5′-CGGGCAGATGATTTTCCA-3′
Picalm		Mouse			mPicalmF 5′-GCCAAATGACCTGCTTGACT-3′
					mPicalmR 5′-CCAGAATCTACAGCAACATTCG-3′
Ppap2a		Mouse			Ppap2aF 5′-GTCTGTTCCTCCCGCCACT-3′
					Ppap2aR1 5′- AAAGCCCCTCTGAAATGGAT-3′
					Ppap2aR2 5′-AACGATAATACAGAATGGAATGACT -3′
Ppp2r5c		Mouse			PP2R5CF 5′-AGGCACAGAAGGAGCTGAAG-3′
					PP2R5CR 5′-TGAGCTTCCAAGGCTTTCTC-3′
Ralgps2		Mouse			mRalgps2f 5′-TGAACTAAGCGAAGAGACCTCA-3′
					mralgps2r 5′-CCGGAGCACACCTTGAATAG-3′
Rapgef1		Mouse			Rapgef1F 5′-CCTTCTGCGGTAGTGATTCC-3′
					Rapgef1R 5′-CGAAGGATCTCTGGGATGTC-3′
Tra2b		Mouse			msfrs10F 5′-GAGCTCCTCGCAAAAGTGTG-3′
					msfrs10R 5′-CAACATGACGCCTTCGAGTA-3′
Tjap1		Mouse			TJAP1F 5′-GAGCTCTTGGCTAGAGGAAGT-3′
					TJAP1R 5′-GGGACACGGGAATCTCCA-3′
Tra2a		Mouse			M tra2aF 5′-GTTGTAGCCGTCGCCTTC T-3′
					mTra2aB 5′-TGGGATTCAGAATGTTTGGA-3′
					mTra2a poison 5′-TTCAAGTGCTTCTATCTGACCAA-3′
Vapa4					mVAPA4F 5′-TGGAAAGAAGCAAAACCTGA-3′
					mVAPA4R 5′-TTTGGATGCATTCAGTGGAA-3′
Ralgps2 minigene cloning primers					Ralgps2F aaaaaaaagaattcGGTGTCTTCAGAGGGACATACA
					Ralgps2R aaaaaaaagaattcTGGTCTGATTGCAACGTAAGA
Ralgps2 mutagenesis primers, mutant 1					Forward oligo for mutagenesis ggccatagaaAtAAAttAtggtgttggtggctggctcatatg
					Reverse oligo for mutagenesis aTaaTTTaTttctatggcccctgatgcag
Ralgps2 mutatgenesis primers, mutant 2					Forward oligo: gacatttttttAtAttAttAAtAagctaattggttttaaaactaaacaaattg
					Reverse oligo: TaTTaaTaaTaTaaaaaaatgtcagaccacacccat
Bptf minigene cloning primers					AAAAAAAAGAATTCagactcttgctccagccttg
					AAAAAAAAGAATTCggtgtggcaagtaatgcaaa

## Sheet: Supplementary File 2
Supplementary File 2: Shortlist of meiosis regulated splicing events
			Meiotic																		Meiotic splice confirmed by RT-PCR?
Exon skipping			Splicing	Description											Tra2 CLIP target?			Meiotic promoter			6/21dpp testis RNA?		Purified cell RNA?		Coding/noncoding				Conserved in human?			Human coordinates
Dcaf6	chr1:167318789:167319046:-@chr1:167297577:167297636:-@chr1:167287560:167287677:-	1.00219e+26		Description: DDB1- and CUL4-associated factor 6																					Unannotated				Yes			chr1:167,992,226-167,992,285
Espn	chr4:151508270:151508550:-@chr4:151505161:151505403:-@chr4:151504878:151505070:-	1.6e+102		Description: espin isoform 2																					5'UTR-coding/Coding				Yes			chr1:6,508,701-6,508,862
Rapgef1	chr2:29562718:29562920:+@chr2:29565673:29565828:+@chr2:29577744:29577829:+	5e+70		Description: Rap guanine nucleotide exchange factor (GEF) 1																	Confirmed		Confirmed		Coding				Yes			chr9:134,494,438-134,494,596
Picalm	chr7:97326010:97326113:+@chr7:97330729:97330878:+@chr7:97337660:97337767:+	1.9e+66		Description: phosphatidylinositol-binding clathrin assembly																	Confirmed		Confirmed		Coding				Yes			chr11:85,701,293-85,701,442
Mprip	chr11:59585119:59585204:+@chr11:59585654:59585719:+@chr11:59589018:59595260:+	3.2e+55		Description: myosin phosphatase Rho-interacting protein																					Coding-3'UTR				Yes			chr17:17,083,921-17,083,983
Rtn4	chr11:29605535:29605591:+@chr11:29606410:29608770:+@chr11:29633633:29633840:+	5.26594e+48		Description: reticulon-4 isoform B2											Exonic						Product sizes wrong				Coding				Yes			chr2:55,252,222-55,254,621
Emd	chrX:71501082:71501215:+@chrX:71502217:71502263:+@chrX:71506121:71506935:+	2.21548e+44		Description: emerin																					Coding				Constitutive in human			chrX:153,609,113-153,609,162
Rapgef1	chr2:29562718:29562920:+@chr2:29565676:29565828:+@chr2:29577744:29577829:+	1.71726e+39		Description: Rap guanine nucleotide exchange factor (GEF) 1																					Coding				Yes			chr9:134,494,438-134,494,593
Odf2	chr2:29747516:29747796:+@chr2:29748521:29748674:+@chr2:29748964:29749089:+	3.53667e+36		Description: outer dense fiber protein 2 isoform b											Upstream intron										Coding and 5' UTR				Yes			chr9:131,222,792-131,222,945
Mff	chr1:82723803:82723911:+@chr1:82724642:82724813:+@chr1:82725791:82726011:+	3.64463e+31		Description: mitochondrial fission factor						Unannotated exon															Coding and 5' UTR				Yes			chr2:228,194,322-228,194,499
Ezh2	chr6:47492365:47492405:-@chr6:47491844:47491969:-@chr6:47490676:47490854:-	1.95867e+31		Description: histone-lysine N-methyltransferase EZH2 isoform																	Confirmed		Confirmed		Coding				Yes			chr7:148,512,006-148,512,131
Tctex1d2	chr16:32422906:32423039:+@chr16:32425327:32425396:+@chr16:32426944:32427007:+	5.32817e+24		Description: tctex1 domain-containing protein 2																					Coding				Constitutive in human			chr3:196,033,814-196,033,883
Tctex1d2	chr16:32426944-32427007			Description: tctex1 domain-containing protein 2																					Coding				Constitutive in human			chr3:196,022,877-196,022,940
Ttll5	chr12:87361444:87361553:+@chr12:87365170:87365292:+@chr12:87394093:87394852:+	7.49011e+22		Description: tubulin polyglutamylase TTLL5																					Coding				Not annotated in humans			chr14:76,372,898-76,373,020
Ehmt2	chr17:35042074:35042401:+@chr17:35042555:35042656:+@chr17:35042855:35043003:+	3.48806e+22		Description: histone-lysine N-methyltransferase, H3 lysine-9																					Coding				Yes			chr6:31,856,746-31,856,847
Rab11fip5	chr6:85297774:85298449:-@chr6:85290337:85292355:-@chr6:85287475:85287664:-	1.6812e+22		Description: rab11 family-interacting protein 5 isoform 2																					Coding				Not annotated in humans			chr2:73,306,779-73,308,791
Vapa	chr17:65941631:65941711:-@chr17:65936384:65936506:-@chr17:65931920:65932093:-	8.92704e+21		Description: vesicle-associated membrane protein-associated																	Confirmed		Confirmed		Unannotated				Yes -coding exon			chr18:9,944,921-9,945,055
Eif5a	chr11:69734665:69734890:-@chr11:69733843:69733936:-@chr11:69732653:69732838:-	6.98235e+19		Description: eukaryotic translation initiation factor 5A-1														Yes							5' UTR				Yes			chr17:7,211,800-7,211,894
Numb	chr12:85140458:85140607:-@chr12:85138147:85138293:-@chr12:85134984:85137104:-	3.01387e+16		Description: protein numb homolog isoform 1																					Coding				Yes			chr14:73,745,989-73,746,132
Csda	chr6:131329376:131329894:-@chr6:131325992:131326198:-@chr6:131320341:131320432:-	1.06772e+16	Tra sites	Description: DNA-binding protein A long isoform											Exonic										Coding				Yes			chr12:10,862,507-10,862,713
Lztfl1	chr9:123626644:123626746:-@chr9:123624418:123624538:-@chr9:123621548:123621742:-	28490296861700		Description: Mus musculus mRNA for leucine zipper transcription factor-like 1 (Lztfl1 gene).																					Coding				Yes			chr3:45,879,419-45,879,539
Fn1	chr1:71661934:71662125:-@chr1:71660337:71660609:-@chr1:71659042:71659224:-	2219015696200		Description: fibronectin precursor																	Not confirmed				Coding				Yes			chr2:216,257,654-216,257,926
Swi5	chr2:32136229:32136323:-@chr2:32135747:32136030:-@chr2:32134331:32134651:-	1000000000000		Description: Mus musculus Swi5 mRNA for DNA repair protein Swi5							Unnanotated exon														Unannotated				Yes (bleeding exon)			chr9:131,048,501-131,048,793
Bag6	chr17:35279252:35279329:+@chr17:35279505:35279550:+@chr17:35279672:35279784:+	210913340740		Description: large proline-rich protein BAT3																					Coding/ 5'UTR-coding				Unannotated			chr6:31,612,084-31,612,129
Slc4a1ap	chr5:31845967:31846286:+@chr5:31848553:31848639:+@chr5:31850984:31851054:+	4.38644e+10		Description: solute carrier family 4 (anion exchanger)						Unannotated exon															Unannotated				Constitutive in human			chr2:27,910,801-27,910,887
Ppap2a	chr13:113590984:113591474:+@chr13:113625067:113625221:+@chr13:113646954:113647234:+	2.46254e+10		Description: lipid phosphate phosphohydrolase 1 isoform 1																	Confirmed		Confirmed		Coding				Yes			chr5:54,786,788-54,786,942
Fam171a1	chr2:3137525:3137641:+@chr2:3140742:3140856chr2:3140742:3140856:+@chr2:3142090:3145081:+	1.7655e+10		Description: family with sequence similarity 171, member A1																					Coding				Yes			chr10:15,257,995-15,258,109
Thoc7	chr14:14793699:14793827:-@chr14:14789974:14790049:-@chr14:14782949:14787170:-	5.73903e+09		Description: THO complex subunit 7 homolog isoform 1																					5' UTR				No
Nasp	chr4:116284577:116284686:-@chr4:116283008:116283982:-@chr4:116278289:116278368:-	1.78073e+09		Description: nuclear autoantigenic sperm protein isoform 2																	Confirmed		Confirmed		Coding				Yes			chr1:46,072,993-46,074,009
Sbf2	chr7:117492369:117492509:-@chr7:117484804:117484878:-@chr7:117482461:117483588:-	1.04044e+09		Description: SET-binding factor 2																					Coding				Not annotated in humans			chr11:9,840,776-9,840,850
Phf20l1	chr15:66428921:66429009:+@chr15:66429227:66429316:+@chr15:66435589:66435841:+	7.59101e+08		Description: PHD finger protein 20-like protein 1																					Coding				Yes			chr8:133,811,329-133,811,418
Exoc7	chr11:116161580:116161747:-@chr11:116158885:116158977:-@chr11:116156858:116157003:-	1.43466e+08		Description: exocyst complex component 7 isoform 2																					Coding				Yes			chr17:74,087,224-74,087,316
Hig1	chr9:121766630:121768327:-@chr9:121765839:121765990:-@chr9:121761609:121761727:-	1.33946e+08		Description: HIG1 domain family, member 1A-like																					not annotated				Not annotated in humans			chr3:42,844,880-42,845,073
2610020H08Rik	chr7:126977778:126977915:+@chr7:126987362:126987578:+@chr7:126992246:126992457:+	6.69483e+07		Description: exonuclease NEF-sp isoform 2											Exonic										coding				Yes			chr16:20,855,951-20,856,167
Tm2d3	chr7:72837948:72838455:+@chr7:72838737:72838829:+@chr7:72840029:72840213:+	2.67028e+06		Description: TM2 domain-containing protein 3 isoform 2																					Coding				Yes			chr7:23,235,458-23,235,534
Nupl2	chr5:23675114:23675208:+@chr5:23681272:23681348:+@chr5:23683818:23683904:+	2.48723e+06		Description: nucleoporin-like protein 2																					Coding				Yes			chr7:23,235,458-23,235,534
Snrk	chr9:122041011:122041060:+@chr9:122041746:122041868:+@chr9:122046024:122046719:+	1.11853e+06		Description: SNF-related serine/threonine-protein kinase																					5'UTR				Not annotated in humans			chr3:43,341,909-43,342,036
Eif4a2	chr16:23111890:23111969:+@chr16:23112424:23112534:+@chr16:23113240:23114378:+	1.04425e+06		Description: eukaryotic initiation factor 4A-II isoform c																					5'UTR				Not annotated in humans			chr3:43,341,909-43,342,036
2510006D16Rik	chr4:129278227:129278378:+@chr4:129278651:129278869:+@chr4:129279114:129279205:+	671917		Description: Mus musculus adult male cerebellum cDNA, RIKEN full-length enriched library, clone:1500002D11																					5'UTR				No
4930447C04Rik	chr12:74004203:74004321:-@chr12:74003400:74003476:-@chr12:73999697:73999782:-	660332		Description: protein SIX6OS1																					Coding				Constitutive in human			chr14:60,932,697-60,932,773
Fbf1	chr11:116028866:116029492:-@chr11:116028447:116028542:-@chr11:116027097:116027226:-	381740		Description: fas-binding factor 1																					5'UTR				No
Ppig	chr2:69561103:69561420:+@chr2:69569548:69569637:+@chr2:69569803:69569870:+	285345		Description: peptidyl-prolyl cis-trans isomerase G														Yes							5'UTR				No
Mtss1	chr15:58783025:58783235:-@chr15:58778881:58779075:-@chr15:58777401:58777574:-	219705		Description: metastasis suppressor protein 1 isoform 1																					Coding				Yes			chr8:125,569,922-125,570,116
Ncoa6	chr2:155237261:155237382:-@chr2:155231211:155234186:-@chr2:155228408:155228476:-	183735		Description: nuclear receptor coactivator 6											Exonic										Coding				Yes			chr20:33,328,167-33,331,145
Nprl3	chr11:32163025:32163094:-@chr11:32155439:32155568:-@chr11:32153875:32153949:-	108421		Description: SubName: Full=Putative uncharacterized protein;																					Coding				Yes			chr16:169,125-169,254
Pcsk7	chr9:45734496:45734911:+@chr9:45735120:45735201:+@chr9:45735658:45735751:+	107522		Description: proprotein convertase subtilisin/kexin type 7																					Noncoding				Not annotated in humans			chr11:117,078,370-117,078,451
Wdr35	chr12:8987838:8987966:+@chr12:8989567:8989700:+@chr12:8992435:8992600:+	85891.8		Description: SubName: Full=Putative uncharacterized protein;																					Coding				Yes			chr2:20,175,291-20,175,424
Ick	chr9:77961045:77961262:+@chr9:77966077:77966277:+@chr9:77972763:77973463:+	84391.9		Description: serine/threonine-protein kinase ICK																					not annotated				Not annotated in humans			chr6:52,922,877-52,923,115
5830418K08Rik	chr9:15130519:15130621:-@chr9:15129951:15130190:-@chr9:15128593:15128735:-	34624.3		Description: hypothetical protein LOC319675																					Coding				Constitutive in human			chr11:93,456,207-93,456,455
Nxt1	chr2:148498337:148498571:+@chr2:148500200:148500334:+@chr2:148501018:148501771:+	19817.5		Description: NTF2-related export protein 1																	Confirmed		Confirmed		5'UTR				Not annotated in humans			chr20:23,333,695-23,333,818
Hnrnpa2b1	chr6:51415178:51415240:-@chr6:51414427:51414546:-@chr6:51414088:51414210:-	13549.9		Description: heterogeneous nuclear ribonucleoproteins A2/B1																	Confirmed		Not confirmed		Coding				Yes			chr7:26,233,195-26,233,314
4732418C07Rik	chr4:115437177:115437288:+@chr4:115438998:115439117:+@chr4:115446443:115449933:+	5083.87		Description: hypothetical protein LOC230648																					Coding				Yes			chr1:47,148,972-47,149,097
1110007C09Rik	chr13:49300561:49300714:-@chr13:49299298:49299357:-@chr13:49299087:49299158:-	4105.67		Description: Mus musculus 18-day embryo whole body cDNA, RIKEN full-length enriched library, clone:1110007C09																					Coding				Constitutive in human			chr9:95,874,161-95,874,220
Rbm7	chr9:48303260:48304463:-@chr9:48302388:48302492:-@chr9:48302124:48302286:-	3608.2		Description: RNA-binding protein 7																					5'UTR				No
Hnrnpa1	chr15:103073075:103073149:+@chr15:103073353:103073511:+@chr15:103074056:103074211:+	1177.73		Description: heterogeneous nuclear ribonucleoprotein A1																					coding				Yes			chr12:54,676,863-54,677,018
Mtf2	chr5:108494692:108494984:+@chr5:108498181:108498382:+@chr5:108502326:108502473:+	1074.77		Description: RecName: Full=Metal-response element-binding transcription factor 2																					5' UTR				Not annotated in humans
Tra2b	chr16:22265814:22266004:-@chr16:22258938:22259334:-@chr16:22255057:22255190:-	1047.03		Description: transformer-2 protein homolog beta											Exonic										poison				Yes			chr3:185,649,243-185,649,640
Npepps	chr11:97128909:97128993:-@chr11:97125210:97125340:-@chr11:97118414:97119665:-	856.15		Description: puromycin-sensitive aminopeptidase						Unnanotated exon															not annotated				No
Git2	chr5:115195438:115195580:-@chr5:115193740:115193889:-@chr5:115188339:115189290:-	727.86		Description: ARF GTPase-activating protein GIT2 isoform 3						Unnanotated exon															not annotated				Yes			chr12:110,388,972-110,389,121
Cnot4	chr6:35001062:35001559:-@chr6:34974128:34974340:-@chr6:34972065:34973432:-	696.1		Description: CCR4-NOT transcription complex subunit 4 isoform																					Coding				Yes			chr7:135,048,606-135,048,818
Mfge8	chr7:86290133:86290264:-@chr7:86288164:86288274:-@chr7:86287755:86287936:-	682.77		Description: lactadherin isoform 2																					Coding				Not annotated in humans			chr15:89,450,850-89,450,966
Fbxo34	chr14:48092160:48092392:+@chr14:48145880:48145989:+@chr14:48148850:48151637:+	680.71		Description: F-box only protein 34 isoform 2																					5'UTR				Not annotated in humans			chr14:55,814,175-55,814,312
Lrrc16a	chr13:24114365:24114977:-@chr13:24111433:24111579:-@chr13:24104213:24105329:-	674.98		Description: Mus musculus 18-day embryo whole body cDNA, RIKEN full-length enriched library, clone:1110037D04 product:leucine rich repeat containing 16.																	Confirmed		Confirmed		Coding/3' UTR				Not annotated in humans
Acadsb	chr7:138580916:138581005:+@chr7:138581897:138582019:+@chr7:138584716:138584853:+	605.86		Description: short/branched chain specific acyl-CoA						Unnanotated exon															Unannotated				Not annotated in humans
Slmap	chr14:27279528:27279696:-@chr14:27279390:27279440:-@chr14:27262061:27262120:-	597.3		Description: sarcolemmal membrane-associated protein																					Coding				Yes			chr3:57,850,534-57,850,584
Mtap7d1	chr4:125917267:125917381:-@chr4:125915766:125915876:-@chr4:125914140:125914522:-	503.79		Description: MAP7 domain-containing protein 1 isoform 1																					Coding				yes			chr1:36,640,499-36,640,609
Ccnl1	chr3:65760775:65760884:-@chr3:65759126:65759198:-@chr3:65752814:65755476:-	262.82		Description: cyclin-L1																					Coding/3'UTR				Yes			chr3:156,874,800-156,874,872
Clec16a	chr16:10731754:10731912:+@chr16:10738485:10738608:+@chr16:10741707:10744971:+	196.82		Description: protein CLEC16A																					Coding/3'UTR				Yes			chr16:11,268,011-11,268,134
D19Wsu162e	chr19:46673566:46673783:+@chr19:46681202:46681249:+@chr19:46718843:46719057:+	194.92		Description: outcome predictor in acute leukemia 1 homolog																					Coding				No
Mbnl2	chr14:120795673:120795826:+@chr14:120803860:120803954:+@chr14:120828157:120830921:+	165.84		Description: muscleblind-like protein 2 isoform 1																					Coding				Yes			chr13:98,018,713-98,018,807
Ppp1r16a	chr15:76502045:76502192:+@chr15:76519758:76519924:+@chr15:76520602:76521582:+	147.85		Description: protein phosphatase 1 regulatory subunit 16A																					5' UTR				Not annotated in humans			chr8:145,719,116-145,719,404
Qrich1	chr9:108419416:108419571:+@chr9:108421034:108421157:+@chr9:108430920:108435355:+	107.11		Description: glutamine-rich protein 1														Yes							5' UTR				Yes			chr3:49,129,751-49,130,042
BC023829	chrX:67720329:67720536:-@chrX:67718178:67718261:-@chrX:67716020:67716196:-	89.39		Description: cDNA sequence BC023829																					Coding				Yes			chrX:148,685,653-148,685,736
Mettl5	chr2:69718824:69719005:-@chr2:69717159:69717241:-@chr2:69711941:69711992:-	87.97		Description: methyltransferase-like protein 5																					Coding				Constitutive in human			chr2:170,676,071-170,676,153
Iqsec1	chr6:90617894:90618070:-@chr6:90614016:90614065:-@chr6:90609592:90612949:-	84.05		Description: IQ motif and SEC7 domain-containing protein 1																					Coding				Yes			chr3:12,944,273-12,944,322
Fdps	chr3:88905784:88905944:-@chr3:88904843:88905058:-@chr3:88904591:88904753:-	79.68		Description: farnesyl pyrophosphate synthase																					Coding/3'UTR				Yes			chr1:155,279,544-155,279,756
Strn3	chr12:52748981:52749122:-@chr12:52744091:52744201:-@chr12:52734566:52734706:-	78.02		Description: striatin-3 isoform 1																					Coding				Yes			chr14:31,398,407-31,398,517
Phf7	chr14:32052817:32053180:-@chr14:32052306:32052422:-@chr14:32051523:32051668:-	77.98		Description: PHD finger protein 7																					Coding				Yes			chr3:52,456,238-52,456,354
Golgb1	chr16:36885074:36885274:+@chr16:36886217:36886314:+@chr16:36887325:36887489:+	63.99		Description: Mus musculus adult male testis cDNA, RIKEN full-length enriched library, clone:4930442F07																					5' UTR/coding				Yes			chr3:121,449,723-121,449,823
Golga4	chr9:118445838:118446061:+@chr9:118446360:118446443:+@chr9:118447995:118448142:+	62.89		Description: Golgin subfamily A member 4																					Coding				Yes			chr3:37,340,737-37,340,905
Pigf	chr17:87419741:87419857:-@chr17:87408143:87408251:-@chr17:87396593:87396907:-	53.61		Description: phosphatidylinositol-glycan biosynthesis class F																					Coding				Yes			chr2:46,819,614-46,819,722
Cttn	chr7:151637932:151638042:-@chr7:151636883:151636993:-@chr7:151635465:151635520:-	49.94		Description: src substrate cortactin																					Coding				Yes			chr11:70,267,576-70,267,686
Spag5	chr11:78129402:78129543:+@chr11:78132969:78133080:+@chr11:78133488:78133574:+	48.91		Description: sperm-associated antigen 5																					Coding				Yes			chr17:26,907,027-26,907,138
Ralgps2	chr1:158754122:158754176:-@chr1:158751518:158751595:-@chr1:158748755:158750049:-	47.21		Description: ras-specific guanine nucleotide-releasing factor											Exonic iCLIP hit						Confirmed		Confirmed		Coding				Yes			chr1:178,861,365-178,861,442
Lrrc28	chr7:74762879:74763016:-@chr7:74704744:74704855:-@chr7:74690252:74690354:-	44.1		Description: leucine-rich repeat-containing protein 28																					5'UTR/coding				Yes			chr15:99,874,223-99,874,334
Ccnl1	chr3:65760775:65760884:-@chr3:65759052:65759198:-@chr3:65752814:65755476:-	41.64		Description: cyclin-L1																					5'UTR/coding				Yes			chr3:156,874,725-156,874,872
Ehmt2	chr17:35047923:35048000:+@chr17:35048308:35048423:+@chr17:35048524:35048610:+	35.15		Description: histone-lysine N-methyltransferase, H3 lysine-9																					Coding				Constitutive in human			chr6:31,850,671-31,850,786
Iqce	chr5:141169369:141169497:-@chr5:141168748:141168882:-@chr5:141167554:141167624:-	32.64		Description: IQ domain-containing protein E											Exonic										Coding				Constitutive in human			chr7:2,611,826-2,611,960
Gtf2ird1	chr5:134851977:134852005:-@chr5:134842706:134842786:-@chr5:134839772:134839849:-	29.68		Description: general transcription factor II-I repeat																					Coding				No
Iqcb1	chr16:36847075:36847745:+@chr16:36849713:36849822:+@chr16:36851271:36851418:+	29.09		Description: IQ calmodulin-binding motif-containing protein																					Coding				Yes			chr3:121,515,965-121,516,074
Aste1	chr9:105303806:105304016:+@chr9:105305048:105305106:+@chr9:105305726:105305921:+	28.21		Description: protein asteroid homolog 1 isoform 1																					5'UTR				Yes			chr3:130,735,834-130,735,893
Atp5o	chr16:91699422:91699533:-@chr16:91695506:91695604:-@chr16:91694427:91694545:-	27.93		Description: quinone oxidoreductase-like protein 1																					Coding				Yes			chr21:34,971,456-34,971,554
Add3	chr19:53316994:53317117:+@chr19:53318800:53318895:+@chr19:53319488:53321888:+	27.57		Description: gamma-adducin isoform b																	Confirmed		Confirmed		Unannotated				Unannotated			chr19:58,010,612-58,010,707
Mff	chr1:82731991:82732082:+@chr1:82743658:82743717:+@chr1:82747095:82747179:+	26.36		Description: mitochondrial fission factor																					Coding, coding 3'UTR				Yes			chr2:228,217,230-228,217,289
Itfg3	chr17:26380951:26381252:-@chr17:26362857:26362968:-@chr17:26357226:26357525:-	25.9		Description: protein ITFG3																					5'UTR				Yes			chr16:299,548-299,653
Ints6	chr14:63379003:63379167:-@chr14:63378038:63378187:-@chr14:63362746:63362835:-	22.66		Description: integrator complex subunit 6											Exonic										Coding				Constitutive in human			chr13:52,025,161-52,025,310
Cdk2	chr10:128138399:128138500:-@chr10:128137032:128137175:-@chr10:128136528:128136731:-	22.56		Description: cell division protein kinase 2 isoform 1																					Coding				Not annotated in humans			chr12:56,364,382-56,364,525
Usp15	chr10:122600649:122600710:-@chr10:122590097:122590183:-@chr10:122583850:122583994:-	19.39		Description: ubiquitin carboxyl-terminal hydrolase 15											Exonic										Coding, coding 3'UTR				Yes			chr12:62,743,002-62,743,088
Ppap2a	chr13:113590984:113591474:+@chr13:113641611:113641762:+@chr13:113646954:113647234:+	18.75		Description: lipid phosphate phosphohydrolase 1 isoform 2																					Coding				Yes			chr5:54,771,127-54,771,278
Srrm2	chr17:23952089:23958657:+@chr17:23958888:23958982:+@chr17:23959380:23960871:+	14.39		Description: serine/arginine repetitive matrix protein 2											Exonic										Coding 3'UTR				Not annotated in humans			chr16:2,818,506-2,818,600
Dmwd	chr7:19665391:19666650:+@chr7:19667268:19667342:+@chr7:19667625:19668130:+	13.14		Description: dystrophia myotonica WD repeat-containing																					Coding				Yes			chr19:46,287,899-46,287,973
Lztfl1	chr9:123626644:123626746:-@chr9:123624418:123624542:-@chr9:123621548:123621742:-	12.04		Description: leucine zipper transcription factor-like protein																					Coding				Yes			chr3:45,879,419-45,879,543
Orc3	chr4:34546953:34547057:-@chr4:34546232:34546389:-@chr4:34544557:34546005:-	11.29		Description: origin recognition complex subunit 3 isoform 2							unannotated exon														not annotated				No
Cadm1	chr9:47621856:47622028:+@chr9:47626817:47626900:+@chr9:47637460:47637492:+	10.53		Description: cell adhesion molecule 1 isoform b																					Coding				Yes			chr11:115,080,294-115,080,377
Lrrc16a	chr13:24,111,433-24,111,582	674.98		Description: Mus musculus 18-day embryo whole body cDNA, RIKEN full-length enriched library, clone:1110037D04 product:leucine rich repeat containing 16, full insert sequence.																					5'UTR/Coding				Not annotated in humans			chr6:25,612,965-25,613,114
Alternative 5' splice sites
Usf1	chr1:173345846:173345961|173345930:+@chr1:173346266:173346367:+	34.33			Description: upstream stimulatory factor 1																				5'UTR				Yes			chr1:161,012,345-161,012,460
Sltm	chr9:70427759:70427886|70427862:+@chr9:70427974:70428137:+	98.5			Description: SAFB-like transcription modulator isoform b										Exonic										coding-3' UTR				No			chr9:70427759:70427886
Usp5	chr6:124768684:124768562|124768493:-@chr6:124767906:124768049:-	125.62			Description: ubiquitin carboxyl-terminal hydrolase 5																				Coding				Yes			chr12:6,972,473-6,972,541
Cnbp	chr6:87795551:87795459|87795455:-@chr6:87795092:87795314:-	358.85			Description: cellular nucleic acid-binding protein isoform 1																				Coding				Yes			chr3:128,890,477-128,890,497
Coq6	chr12:85711206:85711336|85711304:+@chr12:85711874:85712120:+	652.86			Description: Mus musculus 13 days embryo forelimb cDNA, RIKEN full-length enriched library, clone:5930427M12																				5'UTR				Yes			chr14:74,424,949-74,424,980
Odf2	chr2:29748964:29749089|29749032:+@chr2:29756597:29756980:+	14.33			Description: outer dense fiber protein 2																Confirmed		Confirmed		Coding				Yes			chr9:131,223,290-131,223,346
Fgfr2	chr7:137339888:137339692|137339686:-@chr7:137328743:137328894:-	14.29			Description: fibroblast growth factor receptor																				Coding				cassette exon			chr10:123,274,637-123,274,667
Rpl10a	chr17:28465912:28466225|28465987:+@chr17:28466319:28466467:+	7.07254e+06			Description: 60S ribosomal protein L10a																				Retained intron, noncoding				Yes			chr6:35,436,724-35,437,062
Mrps17	chr5:130221559:130221785|130221638:+@chr5:130222602:130222741:+	269513722364000			Description: 28S ribosomal protein S17, mitochondrial																				5'UTR				No
Mrps17	chr5:130221559:130221816|130221638:+@chr5:130222602:130222741:+	61969.3			As above																				5'UTR				No
BPTF	chr11:106,915,770-106,916,168				Description: bromodomain PHD finger transcription factor										Exonic						Confirmed		Confirmed		Coding				Yes			chr17:65,942,013-65,942,441
Alternative 3' splice sites
Ube2f	chr1:93150337:93150404:+@chr1:93150792|93150840:93150970:+	13138.4			Description: NEDD8-conjugating enzyme UBE2F																				5'UTR				Not annotated in human			chr2:238,881,687-238,881,736
Enah	chr1:183853691:183853971:-@chr1:183851899|183852631:183851789:-	4833.01			Description: protein enabled homolog isoform 2																Product sizes wrong				Coding				Not annotated in human			chr1:225,705,009-225,705,692
Cd34	chr1:196784611:196785424:+@chr1:196785974|196786130:196787486:+	2.98458e+22			Description: hematopoietic progenitor cell antigen CD34																Confirmed		Not tested		Coding 3'UTR				Yes			chr1:208,061,269-208,061,463
Tnpo2	chr8:87578225:87578320:+@chr8:87578591|87578621:87578696:+	7.09733e+06			Description: transportin-2																				Coding				Yes			chr19:12,812,962-12,812,991
Rbm8a	chr3:96433963:96434284:+@chr3:96434400|96434403:96434477:+	148.58			Description: RNA-binding protein 8A isoform a																				Coding				Yes			chr1:145,508,207-145,508,209
Fam48a	chr3:54502515:54502581:+@chr3:54505409|54505412:54505538:+	64.07			Description: family with sequence similarity 48, member A																				Coding				Yes			chr13:37,619,511-37,619,513
Dyrk1a	chr16:94881104:94881300:+@chr16:94885349|94885376:94885468:+	16.25			Description: dual specificity																				Coding				Yes			chr21:38,850,483-38,850,509
Senp2	chr16:22032177:22032237:+@chr16:22035606|22036543:22036719:+	678432			Description: sentrin-specific protease 2										Exonic						Product sizes wrong				5'UTR				Not annotated in human			chr3:185,332,080-185,332,351
Cdv3	chr9:103258610:103258769:-@chr9:103258356|103258359:103255432:-	53.41			Description: protein CDV3 isoform a																				coding 3'UTR				Yes			chr3:133,306,003-133,306,739
Dhx30	chr9:110017540:110018086:-@chr9:110015529|110015594:110015475:-	43.8			Description: RecName: Full=Putative ATP-dependent RNA helicase DHX30																				5' UTR				Not annotated in human			chr3:47,852,086-47,852,146
Mrpl3	chr9:104955566:104955842:+@chr9:104956751|104956845:104956935:+	95.37			Description: 39S ribosomal protein L3, mitochondrial																				coding				No alt event			chr3:131,220,466-131,220,559
X99384	chr10:60811282:60811442:-@chr10:60811131|60811134:60811056:-	14.2			Description: paladin																				Coding				Not annotated in human			chr10:72,292,748-72,292,750
Mier2	chr10:79013061:79013554:-@chr10:79012424|79012598:79012282:-	1.5932e+09			Description: mesoderm induction early response protein 2																				5' UTR				Not annotated in human			chr19:334,543-334,577
Mon2	chr10:122469579:122469805:-@chr10:122468177|122468180:122468096:-	53.18			Description: protein MON2 homolog isoform 1																				Coding				Not annotated in human			chr12:62,928,622-62,928,624
Crem	chr18:3273420:3273576:-@chr18:3267730|3268127:3266352:-	11.2			Description: cAMP-responsive element modulator isoform 10										Exonic										Coding 3'UTR				Yes			chr10:35,500,182-35,500,583
Rbfox2	chr15:76963147:76963371:-@chr15:76947494|76947497:76947351:-	155.66			Description: RNA-binding protein 9																				Coding				Yes			chr22:36,156,068-36,156,079
Ly6c1	chr15:74879215:74879270:-@chr15:74828047|74828062:74827965:-	22.85			Description: lymphocyte antigen 6C2 precursor																				5'UTR				Not annotated in human			chr8:144,126,780-144,126,794
Rbfox2	chr15:76929670:76929762:-@chr15:76928502|76928514:76928370:-	24.01			Description: RNA-binding protein 9																				Coding				Yes			chr22:36,156,068-36,156,079
Zer1	chr2:29966182:29966618:-@chr2:29965901|29965940:29965725:-	4.69343e+06			Description: protein zer-1 homolog										Exonic										Coding				Not annotated in human			chr9:131,515,129-131,515,199
Slc35c2	chr2:165113284:165113369:-@chr2:165109035|165109103:165108749:-	87661303079200			Description: solute carrier family 35 member C2																				5'UTR				Yes			chr20:44,986,342-44,986,412
Stard9	chr2:120548346:120548494:-@chr2:120546725|120546746:120546618:-	10.54			Description: codanin-1																				Coding				Not annotated in human			chr15:43,018,616-43,018,635
Fbxw2	chr2:34681482:34681688:-@chr2:34678495|34678587:34678078:-	17.64			Description: F-box/WD repeat-containing protein 2																Not confirmed				5'UTR coding				Yes			chr9:123,550,465-123,550,556
Chd6	chr2:160878124:160878641:-@chr2:160867865|160867868:160867721:-	31.84			Description: Mus musculus 6 days neonate head cDNA, RIKEN full-length enriched library, clone:5430439G14 p																				Coding				No alt event			chr20:40,161,689-40,162,209
Tm2d3	chr7:72838737:72838829:+@chr7:72840029|72840031:72840213:+	32.14			Description: short transient receptor potential channel 2																				5'UTR coding				No alt event			chr11:71,634,490-71,634,521
Dock1	chr7:141974430:141974530:+@chr7:141980834|141980838:141980968:+	1246.42			Description: dedicator of cytokinesis protein 1																				Coding				No alt event			chr10:128,850,945-128,850,948
Hps5	chr7:54034442:54034530:-@chr7:54033470|54033569:54033391:-	26.05			Description: Hermansky-Pudlak syndrome 5 protein homolog																				Coding				No alt event			chr11:18,320,419-18,320,517
Usp1	chr4:98590296:98590934:+@chr4:98593127|98593146:98593365:+	2.3726e+08			Description: ubiquitin carboxyl-terminal hydrolase 1																				5'UTR				No alt event			chr1:62,905,470-62,905,488
Inpp5b	chr4:124462405-124462416				Description: type II inositol-1,4,5-trisphosphate																				Coding				Not annotated in human			chr1:38,351,498-38,351,509
Mutually exclusive exons
Dnm2	chr9: 21,283,141 - 21,285,364	485922			Description: dynamin-2																				Coding				Yes			chr19:10,906,536-10,908,663
Ogdh	chr11:6,216,682-6,217,145	97.79			Description: 2-oxoglutarate dehydrogenase, mitochondrial																				Coding				Yes			chr7:44,686,956-44,687,421
Far1	chr7: 120,696,684 - 120,698,403	3346.46			Description: fatty acyl-CoA reductase 1																				Coding				No alt event			chr11:13,735,571-13,737,315
Ppap2a	chr13:113,623,332-113,649,165	3.52908e+16	T-STAR hit		Description: lipid phosphate phosphohydrolase 1 isoform 2																				Coding				Yes			chr5:54,763,409-54,789,216
Ate1	chr7:137,646,271-137,652,156		T-STAR hit		Description: arginyl-tRNA--protein transferase 1																Confirmed		Confirmed		Coding				Yes			chr10:123,658,086-123,663,333
Key:
	Activation of splice event in meiosis
	Repression of splice event in meiosis

## Sheet: Supplementary File 3
Supplementary File 3 Gene expression levels of genes containing meiotically regulated cassette exons
Label	Gene ID	Normalised counts, 6 days	Normalised counts, 21 Days
1	1110007C09Rik	85	59
2	2510006D16Rik	128	159
3	2610020H08Rik	79	844
4	4732418C07Rik	185	318
5	5830418K08Rik	229	680
6	Acadsb	258	238
7	Add3	558	1163
8	Aste1	46	144
9	Atp5o	344	422
10	BC023829	112	71
11	Cadm1	598	845
12	Ccnl1	216	204
13	Cdk2	351	707
14	Clec16a	142	385
15	Cnot4	95	286
16	Csda	473	5217
17	Cttn	667	541
18	D19Wsu162e	628	380
19	Dmwd	416	452
20	Ehmt2	1449	1579
21	Eif4a2	629	579
22	Eif5a	903	1459
23	Emd	193	77
24	Espn	402	983
25	Exoc7	219	309
26	Ezh2	250	463
27	Fbf1	220	903
28	Fbxo34	102	208
29	Fdps	75	37
30	Fn1	2523	609
31	Git2	231	267
32	Golga4	495	2678
33	Gtf2ird1	221	136
34	Hnrnpa1	177	50
35	Hnrnpa2b1	3105	4226
36	Ick	120	94
37	Ints6	259	997
38	Iqcb1	67	524
39	Iqce	158	493
40	Itfg3	670	653
41	Lrrc16a	407	410
42	Lrrc28	48	231
43	Lztfl1	46	264
44	Mbnl2	355	232
45	Mettl5	27	38
46	Mff	251	609
47	Mfge8	793	459
48	Mprip	1288	1820
49	Mtap7d1	383	240
50	Mtf2	231	436
51	Mtss1	179	83
52	Nasp	540	3397
53	Ncoa6	441	783
54	Npepps	354	645
55	Numb	145	197
56	Nupl2	33	109
57	Nxt1	73	448
58	Odf2	317	3948
59	Pcsk7	131	340
60	Phf20l1	294	296
61	Phf7	66	5336
62	Picalm	631	573
63	Pigf	20	69
64	Ppap2a	82	324
65	Ppig	320	537
66	Ppp1r16a	210	416
67	Qrich1	523	1341
68	Rab11fip5	317	1465
69	Ralgps2	313	1043
70	Rapgef1	506	1164
71	Rbm7	148	130
72	Rtn4	645	555
73	Slc4a1ap	124	249
74	Slmap	763	982
75	Snrk	265	146
76	Spag5	222	867
77	Srrm2	3510	4551
78	Strn3	263	324
79	Tctex1d2	21	295
80	Thoc7	122	385
81	Tm2d3	119	121
82	Ttll5	114	1330
83	Usp15	161	663
84	Vapa	720	861
85	Wdr35	123	1488
Note this file provides the legend for supplementary Figure 1.

## Sheet: Supplementary File 4
Supplementary File 4. Core changes between the mitotic and meiotic transcriptomes
Label	Gene ID	Normalised counts, 6 days	Normalised counts, 21 Days
1	4930550C14Rik	5	72
2	Abca1	864	770
3	Acrbp	42	859
4	Adam18	0	292
5	Adam2	1	1848
6	Als2cr11	7	588
7	Aurkc	0	4
8	Cage1	14	770
9	Ccdc65	6	641
10	Ccdc67	9	63
11	Ccna1	5	269
12	Dmrt1	832	402
13	Gata4	1352	278
14	Gsto2	8	337
15	Ldhal6b	6	2038
16	Lrrc27	19	952
17	March10	1	574
18	March11	2	1037
19	Nasp	540	3397
20	Nmnat3	55	78
21	Osr2	363	110
22	Pcdh18	132	8
23	Pih1d2	9	111
24	Pla2g6	137	1002
25	Ppp3r2	1	1000
26	Smcp	0	20
27	Spag6	7	1209
28	Spo11	5	326
29	Sycp2	53	2910
30	Tcfl5	65	1291
31	Tdrd1	212	2916
32	Tekt5	0	50
33	Tnp1	1	0
34	Ypel1	91	1357
35	Zpbp	8	258
Not this file also provides the Legend for Supplementary Figure 2

## Sheet: Supplementary File 5
Supplementary File 5. The expression of genes encoding all known RNA splicing regulators in the 6 dpp and 21 dpp monitored by RNAseq
Label	Splicing factor	Normalised reads 6 days	Normalised reads 21 days	Fold change
3	Brunol6	1	23	23
2	Brunol5	3	47	15.6667
46	Sfrs14	187	2219	11.8663
39	Rbmxl2	41	414	10.0976
21	Khdrbs3	98	649	6.62245
32	Ptbp2	164	843	5.14024
56	Srpk1	292	1338	4.58219
1	Brunol4	5	21	4.2
61	Txnl4b	39	141	3.61538
9	Ddx39	267	948	3.55056
41	Rsrc1	121	386	3.19008
62	Ybx1	539	1718	3.18738
8	Ddx20	159	456	2.86792
17	Hnrnph3	123	338	2.74797
22	Lsm2	159	436	2.74214
58	Strap	405	1081	2.66914
47	Sfrs15	316	798	2.52532
30	Prpf40b	323	793	2.45511
63	Zcrb1	79	190	2.40506
10	Ddx46	518	1223	2.361
7	Cwc15	150	337	2.24667
18	Jmjd6	159	356	2.23899
57	Srpk2	534	1182	2.21348
29	Prpf38a	97	205	2.1134
4	Crnkl1	130	273	2.1
13	Gemin5	333	691	2.07508
28	Prpf3	146	299	2.04795
43	Tra2b	116	220	1.89655
34	Rbm15	138	249	1.80435
49	Sfrs17b	75	122	1.62667
44	Sfrs12	366	553	1.51093
15	Hnrnph1	1398	2049	1.46567
5	Cugbp1	293	414	1.41297
12	Fusip1	265	371	1.4
42	Sfrs1	1334	1741	1.3051
52	Sfrs4	495	641	1.29495
19	Khdrbs1	563	719	1.27709
51	Sfrs3	244	299	1.22541
23	Lsm8	113	137	1.21239
54	Sfrs7	526	634	1.20532
48	Sfrs16	261	307	1.17625
53	Sfrs5	367	428	1.16621
50	Sfrs2	1249	1393	1.11529
55	Sfrs9	474	521	1.09916
27	Nova2	12	12	1
45	Sfrs12ip1	84	73	0.869048
40	Rbpj	102	83	0.813725
24	Mbnl1	424	299	0.705189
20	Khdrbs2	3	2	0.666667
25	Mbnl2	355	232	0.653521
6	Cugbp2	572	363	0.634615
16	Hnrnph2	72	44	0.611111
35	Rbm35a	148	87	0.587838
31	Ptbp1	1515	808	0.533333
60	Tsen34	117	58	0.495726
59	Tsen2	60	25	0.416667
37	Rbm9	687	271	0.394469
36	Rbm35b	31	11	0.354839
38	Rbmx	187	58	0.31016
33	Raver2	127	37	0.291339
14	Hnrnpa1	177	50	0.282486
26	Nono	478	131	0.274059
11	Fox1	8	1	0.125

## Sheet: Supplementary File 6
Supplementary File 6: RNA binding proteins which show biggest changes in meiosis
ID	Gene name	pre-meiosis normalised counts	post-meiosis normalised scores	Upregulated or downregulated in Meiosis: fold change	Motif
46	Sfrs14	187	2219	11.87
39	Rbmxl2	41	414	10.1	AUUUU
21	Khdrbs3	98	649	6.62	G/AAUAAA
32	Ptbp2	164	843	5.14	UCUU
56	Srpk1	292	1338	4.58
61	Txnl4b	39	141	3.62
9	Ddx39	267	948	3.55
41	Rsrc1	121	386	3.19
62	Ybx1	539	1718	3.19	[CU]CUGCG
8	Ddx20	159	456	2.87
17	Hnrnph3	123	338	2.75	GGGAGGG
22	Lsm2	159	436	2.74
58	Strap	405	1081	2.67
47	SCAF4/ Sfrs15	316	798	2.53
30	Prpf40b	323	793	2.46
63	Zcrb1	79	190	2.41
10	Ddx46	518	1223	2.36
7	Cwc15	150	337	2.25
18	Jmjd6	159	356	2.24
57	Srpk2	534	1182	2.21
29	Prpf38a	97	205	2.11
4	Crnkl1	130	273	2.1
13	Gemin5	333	691	2.08
28	Prpf3	146	299	2.05
43	Tra2b	116	220	1.9	AGAGAA
34	Rbm15	138	249	1.8
31	Ptbp1	1515	808	1.88	UCUUUCU
60	Tsen34	117	58	2.02
37	Rbm9	687	271	2.54	GCAUG
38	hnRNPG/ Rbmx	187	58	3.22	CC[A/C]
33	Raver2	127	37	3.43	binds ptbp1
14	Hnrnpa1	177	50	3.54	UGCAUG, UAGGGA
26	Nono	478	131	3.65
